# Supplementary material for: Detection of periodontal bone loss and periodontitis from 2D dental radiographs via machine learning and deep learning: systematic review employing APPRAISE-AI and meta-analysis
Source: Dentomaxillofac Radiol. 2024 Dec 5;54(2):89–108. doi: 10.1093/dmfr/twae070 (PMC11979759; doi:10.1093/dmfr/twae070)
Supplement: twae070_Supplementary_Data [file twae070_supplementary_data.zip]

Archive with 3 entries (3 files):
- AI appraisal tool results -- sup.xlsx
- APPRAISE-AI items and domains -- sup.docx
- Meta analysis figures for online --supMao_removed.docx
