# Supplementary material for: Detection of periodontal bone loss and periodontitis from 2D dental radiographs via machine learning and deep learning: systematic review employing APPRAISE-AI and meta-analysis
Source: Dentomaxillofac Radiol. 2024 Dec 5;54(2):89–108. doi: 10.1093/dmfr/twae070 (PMC11979759; doi:10.1093/dmfr/twae070)
Supplement: twae070_Supplementary_Data [file twae070_supplementary_data.zip › AI appraisal tool results -- sup.xlsx]

## Sheet: Sheet1
														1	2	3	4	5	6	7	8	9	10	11	12	13	14	15	16	17	18	19	20	21	22
					SCORE ALL ITEMS	Clinical relevance	Data quality	Methodological conduct	Robustness of results	Reporting quality	Reproducibility			1. Title	2 Background	3 Objective and problem	4 Source of data	5 Eligibility criteria	6 Ground truth	7 Data abstraction, cleaning, preparation	8 Data splitting	9 Sample size calculation	10 Baseline	11 Model description	12 Hyperparameter tuning	13 Cohort characteristics	14 Model specification	15 Model evaluation	16 Clinical utility assessment	17 Bias assessment	18 Error analysis	19 Model explanation (optional)	20 Critical analysis	21 Implementation into clinical practice	22 Limitations	23 Disclosures	24 Transparency
	Author	Year	Title		100	4	24	20	20	12	20			1	1	1	8	3	6	7	7	5	8	2	5	4	3	5	5	6	4	0	5	1	2	1	10
1	Vollmer	2023	Automated Assessment of Radiographic Bone Loss in the Posterior Maxilla Utilizing...		53.5	3.5	14	10	6	7	13			1	1	1	4	2	4	4	7	2	1	2	3.5	1.5	3	1.5	1.5	2	1		3.5	0.5	1	1	4.5
2	Saylan	2023	Assessing the Effectiveness of Artificial Intelligence Models for Detecting Alveolar Bone Loss in Periodontal Disease		57	4	14	10.5	9.5	10.5	8.5			1	1	1	2.5	1.5	6	4	5	3.5	2	2	2	3	3	2.5	4	3	0		4.5	1	2	1	1.5
3	Sameer	2023	Estimation of Periodontal Bone Loss Using SVM and Random Forest		32.5	3.5	5.5	6.5	6	5.5	5.5			1	1	1	2	0.5	0.5	2.5	3.5	2	1	1.5	1.5	2	1.5	2.5	2	1.5	0		2.5	0.5	1	0	1
4	Ryu	2023	Automated Detection of Periodontal Bone Loss Using Deep Learning and Panoramic Radiographs: A Convolutional Neural Network Approach		52.5	4	15.5	8	8.5	9	7.5			1	1	1	2.5	2	6	5	3	3	2	2	2.5	3	2	2.5	3.5	2.5	0		4	1	1	1	1
5	Mao	2023	Deep Learning for Dental Diagnosis: A Novel Approach to Furcation Involvement Detection on Periapical Radiographs		46.5	4	11	7	6	8	10.5			1	1	1	2	0.5	3.5	5	2	2	3	2	4.5	1.5	3	2	2	2	0		5	1	0.5	1	1
6	Liu	2023	Deep learning for the early identification of periodontitis: a retrospective, multicentre study		70.5	4	17	15	14	11.5	9			1	1	1	3.5	2.5	6	5	7	4	4	2	3	4	3	3	3.5	5.5	2		4.5	1	2	1	1
7	Kong	2023	Automated periodontitis bone loss diagnosis in panoramic radiographs using a bespoke two-stage detector		59.5	4	12.5	11.5	10	7	14.5			1	1	1	2	0.5	4.5	5.5	4.5	3	4	2	3	2	3	2	2	4	2		4	1	0	1	6.5
8	karacaoglu	2023	Development and validation of intraoral periapical radiography-based machine learning model for periodontal defect diagnosis		54	4	13.5	11.5	9	9	7			1	1	1	1	1	6	5.5	3	4	4.5	2	1.5	1.5	2	3.5	3.5	2	0		4.5	1	2	1	1.5
9	Chen	2023	Convolutional-neural-network-based radiographs evaluation assisting in early diagnosis of the periodontal bone loss via periapical radiograph		52	4	15.5	10	9	9	4.5			1	1	1	2.5	2	6	5	3	2.5	4.5	1.5	0.5	1.5	1.5	3	3.5	2.5	0		4.5	1	2	1	1
10	Chen	2023	Automatic recognition of teeth and periodontal bone loss measurement in digital radiographs using deep-learning artificial intelligence		51	4	14.5	8.5	7.5	11	5.5			1	1	1	2.5	1	6	5	2.5	3	3	2	0.5	4	2	2	2	2.5	1		4	1	2	1	1
11	Amaysa	2023	Development and validation of an artificial intelligence software for periodontal bone loss in panoramic imaging		48.5	4	12	8	7.5	10.5	6.5			1	1	1	1	1	6	4	3	3	2	2	0	3.5	1.5	3	2	2.5	0		4.5	1	1.5	1	3
12	Widyaningrum	2022	Comparison of Multi-Label U-Net and Mask R-CNN for panoramic radiograph segmentation to detect periodontitis		54	4	15.5	9	6	9	10.5			1	1	1	3	2	6	4.5	4	2	3	2	4.5	2.5	3	1.5	1.5	2	1		4.5	1	1	1	1
13	Tsoromokos	2022	Estimation of Alveolar Bone Loss in Periodontitis Using Machine Learning		63	3.5	14	14	9.5	11.5	10.5			1	0.5	1	1.5	2.5	4.5	5.5	5.5	4.5	4	1.5	4.5	4	3	4	2	2.5	1		4.5	1	2	1	1.5
14	Shon	2022	Deep Learning Model for Classifying Periodontitis Stages on Dental Panoramic Radiography		52	4	16.5	10.5	6.5	6	8.5			1	1	1	4.5	2.5	3.5	6	4.5	3	3	2	3.5	1.5	2	2.5	2	2	0		3.5	1	0	1	1
15	Lee	2022	Use of the deep learning approach to measure alveolar bone level		62.5	4	14	14	9.5	10	11			1	1	1	2	1	6	5	6	3	5	2	4	2	2	3.5	2	3	1		5	1	2	1	3
16	Kearney	2022	A generative adversarial inpainting network to enhance prediction of periodontal clinical attachment level		56.5	4	16	11.5	6	9.5	9.5			1	1	1	2.5	2.5	6	5	5.5	3	3	2	4	3	2.5	3	0.5	2.5	0		3.5	1	2	1	1
17	Jiang	2022	A two‑stage deep learning architecture for radiographic staging of periodontal bone loss		59	4	15.5	11	10.5	11	7			1	1	1	2.5	2	6	5	4	2	5	1.5	1	3	2.5	2.5	3.5	3.5	1		5	1	2	1	2
18	Chang	2022	Application of deep machine learning for the radiographic diagnosis of periodontis		63.5	4	16	13.5	10	10	10			1	1	1	2.5	2.5	6	5	5.5	3	5	2	4	2.5	3	2.5	3.5	3	1		5	1	1.5	1	1
19	Alotaibi	2022	Artificial intelligence (AI) diagnostic tools: utilizing a convolutional neural network (CNN) to assess periodontal bone level radiographically—a retrospective study		55.5	4	14.5	11.5	6	9.5	10			1	1	1	2.5	2	6	4	5.5	3	3	2	3	2	2.5	2	2	2	0		4.5	1	2	1	2.5
20	Li	2021	An Interpretable Computer-Aided Diagnosis Method for Periodontitis From Panoramic Radiographs		53.5	4	13	9.5	9.5	8	9.5			1	1	1	4	1	3.5	4.5	4.5	3	2	2	3	2	3	4	2	2.5	1		4	1	1	1	1.5
21	Kabir-	2021	An End-to-end Entangled Segmentation and Classification Convolutional Neural Network for Periodontitis Stage Grading from Periapical Radiographic Images		54.5	4	13.5	11.5	11	5.5	9			1	1	1	1	1	6	5.5	5.5	2	4	1.5	4	1.5	2.5	2.5	3.5	3	2		3	1	0	1	1
22	Danks	2021	Automating Periodontal bone loss measurement via dental landmark localisation		62	3.5	14	14	11	8.5	11			0.5	1	1	2	1	6	5	6	3	5	2	4	3	3	3.5	2.5	3	2		3	1	1.5	1	2
23	Chen	2021	Dental disease detection on periapical radiographs based on deep convolutional neural networks		47.5	4	11	7	10	5.5	10			1	1	1	2	3	3.5	2.5	3	2	2	2	4	2	3	3.5	3	3	0.5		2.5	1	0	1	1
24	Thanathornwong	2020	Automatic detection of periodontal compromised teeth in digital panoramic radiographs using faster regional convolutional neural networks		50	4	14	9.5	6	7	9.5			1	1	1	2.5	1	6	4.5	5.5	2	2	2	4	1.5	2.5	2	2	1	1		4	1	0.5	1	1
25	Moran	2020	On using convolutional neural networks to classify periodontal bone destruction in periapical radiographs		54.5	4	14	11.5	8.5	7	9.5			1	1	1	2	1	6	5	5.5	2	4	2	3.5	2	3	2	3.5	2	1		3.5	1	0.5	1	1
26	Kurt	2020	Success Of Artificial Intelligence System In Determining Alveolar Bone Loss From Dental Panoramic Radiography Images		49.5	3.5	14	11.5	7.5	7	6			1	1	0.5	2	2	6	4	5.5	4	2	2	1.5	2	1.5	2	3.5	2	0		3.5	1	0.5	1	1
27	Chang	2020	Deep Learning Hybrid Method to Automatically Diagnose Periodontal Bone Loss and Stage Periodontitis		54.5	4	16.5	12.5	6.5	8	7			1	1	1	2.5	2	6	6	5.5	2	5	2	2.5	2	1.5	2.5	2	1	1		4.5	1	0.5	1	1
28	Krois	2019	Deep Learning for the Radiographic Detection of Periodontal Bone Loss		62	4	14.5	14	10	8.5	11			1	1	1	2	2.5	4.5	5.5	4.5	4.5	5	2	4.5	1.5	3	3.5	3.5	3	0		4.5	1	1.5	1	1.5
29	Kim	2019	DeNTNet: Deep Neural Transfer Network for the detection of periodontal bone loss using panoramic dental radiographs		66	4	16	13.5	10	11	11.5			1	1	1	2.5	2	6	5.5	4.5	3	6	2	4.5	3.5	3	2.5	3.5	4	0		4.5	1	2	1	2
30	Lee	2018	Diagnosis and prediction of periodontally compromised teeth using a deep learning-based convolutional neural network algorithm		61	3	16.5	10.5	9	12	10			1	0.5	1	2.5	2.5	6	5.5	5.5	3	2	2	4	4	3	3	2	4	0		5	0.5	2	1	1
				RAW	SCORE ALL ITEMS	Clinical relevance	Data quality	Methodological conduct	Robustness of results	Reporting quality	Reproducibility
				mean	55.2833	3.88333	14.1333	10.8833	8.53333	8.75	9.1		RAW	1. Title	2 Background	3 Objective and problem	4 Source of data	5 Eligibility criteria	6 Ground truth	7 Data abstraction, cleaning, preparation	8 Data splitting	9 Sample size calculation	10 Baseline	11 Model description	12 Hyperparameter tuning	13 Cohort characteristics	14 Model specification	15 Model evaluation	16 Clinical utility assessment	17 Bias assessment	18 Error analysis	19 Model explanation (optional)	20 Critical analysis	21 Implementation into clinical practice	22 Limitations	23 Disclosures	24 Transparency
				median	54.5	4	14	11.25	9	9	9.5		mean	0.983333	0.966667	0.983333	2.38333	1.68333	5.26667	4.8	4.65	2.86667	3.36667	1.91667	3.01667	2.43333	2.5	2.66667	2.58333	2.63333	0.65		4.1	0.95	1.25	0.966667	1.66667
				SD	7.21072	0.252003	2.25118	2.31816	2.0126	1.92869	2.27959		median	1	1	1	2.5	2	6	5	4.75	3	3	2	3.5	2	2.75	2.5	2	2.5	0.75		4.5	1	1.5	1	1
													SD	0.0912871	0.126854	0.0912871	0.816673	0.736761	1.31131	0.846901	1.30747	0.776079	1.37046	0.189525	1.36131	0.878217	0.58722	0.686487	0.881646	0.937102	0.708933		0.723974	0.152564	0.751435	0.182574	1.22709
				SCALED [0,100]	SCORE ALL ITEMS	Clinical relevance	Data quality	Methodological conduct	Robustness of results	Reporting quality	Reproducibility			v
				mean	55.2833	97.0833	58.8889	54.4167	42.6667	72.9167	45.5		SCALED [0,100]	1. Title	2 Background	3 Objective and problem	4 Source of data	5 Eligibility criteria	6 Ground truth	7 Data abstraction, cleaning, preparation	8 Data splitting	9 Sample size calculation	10 Baseline	11 Model description	12 Hyperparameter tuning	13 Cohort characteristics	14 Model specification	15 Model evaluation	16 Clinical utility assessment	17 Bias assessment	18 Error analysis	19 Model explanation (optional)	20 Critical analysis	21 Implementation into clinical practice	22 Limitations	23 Disclosures	24 Transparency
				median	54.5	100	58.3333	56.25	45	75	47.5		mean	98.3333	96.6667	98.3333	29.7917	56.1111	87.7778	68.5714	66.4286	57.3333	42.0833	95.8333	60.3333	60.8333	83.3333	53.3333	51.6667	43.8889	16.25		82	95	62.5	96.6667	16.6667
				SD	7.21072	6.30009	9.37992	11.5908	10.063	16.0724	11.398		median	100	100	100	31.25	66.6667	100	71.4286	67.8571	60	37.5	100	70	50	91.6667	50	40	41.6667	18.75		90	100	75	100	10
													SD	9.12871	12.6854	9.12871	10.2084	24.5587	21.8552	12.0986	18.6782	15.5216	17.1308	9.47623	27.2262	21.9554	19.574	13.7297	17.6329	15.6184	17.7233		14.4795	15.2564	37.5718	18.2574	12.2709
				APPRAISE-AIDomainsandCorrespondingItems
				Domain	items	Domain score
				Clinical relevance	1. Title	4
					2. Background
					3. Objective and problem
					21. Implementation into clinical practice
				Data quality	4. Source of data	24
					5. Eligibility criteria
					6. Ground truth
					7. Data abstraction, cleaning, preparation
				Methodological conduct	8. Data splitting	20
					9. Sample size calculation
					10. Baseline
				Robustness of results	15. Model evaluation	20
					16. Clinical utility assessment
					17. Bias assessment
					18. Error analysis
					19. Model explanation
				Reporting quality	13. Cohort characteristics	12
					20. Critical analysis
					22. Limitations
					23. Disclosures
				Reproducibility	11. Model and processing description	20
					12. Hyperparameter tuning
					14. Model specification
					24. Transparency
				overall		100
